# Supplementary material for: Evidence of a Right Ear Advantage in the absence of auditory targets
Source: Sci Rep. 2018 Oct 22;8:15569. doi: 10.1038/s41598-018-34086-3 (PMC6197268; doi:10.1038/s41598-018-34086-3)
Supplement: Supplementary file 1 — Dataset 1 [file 41598_2018_34086_MOESM1_ESM.xls]

## Sheet: Data
					RESP: RIGHT EAR (ANOVA1)				ACCURACY																	INVERSE EFFICIENCY SCORE (IES)
	Age	Sex	HANDEDNESS	O-LIFE	WN	LE	RE		0_LE_F	0_LE_M	1_LE_F	1_LE_M	2_LE_F	2_LE_M	3_LE_F	3_LE_M	0_RE_F	0_RE_M	1_RE_F	1_RE_M	2_RE_F	2_RE_M	3_RE_F	3_RE_M		0_LE_F	0_LE_M	1_LE_F	1_LE_M	2_LE_F	2_LE_M	3_LE_F	3_LE_M	0_RE_F	0_RE_M	1_RE_F	1_RE_M	2_RE_F	2_RE_M	3_RE_F	3_RE_M		WN=	WHITE NOISE
1	19	female	52.381	4	52.3438	16.4062	85.1562		50	62.5	100	68.75	87.5	100	100	100	62.5	62.5	81.25	81.25	93.75	100	100	100		2257.75	1512.64	762.688	927.207	667.918	693.312	570.5	701.625	2940.64	1692.96	953.751	859.456	647.467	657.25	736.562	653.438		LE=	LEFT EAR
4	35	female	85.7143	4	82.0312	50.7812	88.2812		25	25	37.5	50	62.5	56.25	68.75	68.75	68.75	81.25	93.75	87.5	87.5	100	100	87.5		4118	3473	1911.56	1451	1628	1312.4	980.628	1011.04	1646.41	1597.73	1151.64	1305.71	1113.14	986.312	1154.19	1078.53		RE=	RIGHT EAR
2	22	female	80.9524	6	57.8125	16.4062	81.25		43.75	37.5	100	93.75	93.75	100	100	100	43.75	75	81.25	75	93.75	93.75	93.75	93.75		1728	2902.67	805.938	998.116	713.316	713.188	712.75	673.938	2370.61	939.778	891.74	930.444	829.227	633.742	716.729	695.253
3	25	female	42.8571	1	56.25	20.3125	89.8438		43.75	62.5	81.25	75	87.5	93.75	100	93.75	75	81.25	87.5	100	100	87.5	87.5	100		1670.2	1103.2	744.237	979.111	690.694	660.124	617.688	635.164	900.778	788.544	605.388	597.125	571.188	695.837	728.408	600.188		0=	INTENSITY OF VOICE: 42 dB
5	25	female	42.8571	8	48.4375	31.25	68.75		37.5	43.75	50	62.5	87.5	75	100	93.75	68.75	56.25	43.75	62.5	75	75	87.5	81.25		1111.56	958.694	932.5	518.08	456.245	621.111	435.188	530.987	559.074	621.63	1020.41	659.04	678.444	595.667	522.612	636.592		1=	INTENSITY OF VOICE: 48 dB
6	19	male	31.7073	4	52.3438	10.1562	89.8438		81.25	68.75	81.25	100	93.75	93.75	100	100	81.25	81.25	87.5	75	100	93.75	100	100		1863.38	1391.07	933.68	932.875	1050.52	954.951	869.312	1014.56	2175.15	1524.45	927.592	1381.78	812.75	931.982	791.438	843.188		2=	INTENSITY OF VOICE: 60 dB
7	22	male	56.0976	7	46.0938	14.0625	85.9375		68.75	68.75	87.5	75	100	93.75	100	93.75	68.75	68.75	75	93.75	93.75	93.75	100	93.75		1028.76	926.545	686.776	795.667	644.875	645.547	586.688	643.271	1021.49	1054.28	729.111	657.493	677.262	754.844	550.938	755.271		3=	INTENSITY OF VOICE: 66 dB
8	20	male	90	4	55.4688	10.9375	97.6562		75	62.5	100	100	93.75	93.75	93.75	93.75	100	100	100	93.75	100	100	87.5	100		1871	1811.52	1080.5	1015.62	1047.04	1070.44	1194.52	1273.24	1154.12	1134.38	1322.06	1323.95	1096.88	886.625	1041.8	968.25
9	23	male	90.4762	7	53.9062	10.1562	83.5938		68.75	68.75	93.75	87.5	100	100	100	100	62.5	50	93.75	87.5	100	93.75	100	81.25		1896.6	1356.83	915.271	1069.06	996.062	747.875	685	679.688	2192.96	3992.75	848.356	1015.35	676.5	1045.62	813.562	822.722		F=	FEMALE VOICE
10	23	male	33.3333	2	62.5	13.2812	92.9688		56.25	56.25	93.75	93.75	93.75	100	100	100	87.5	68.75	93.75	100	93.75	100	100	100		1982.81	2457.68	834.844	1019.24	652.658	743.125	674.625	668.5	1047.02	1403.37	993.991	1100.56	686.791	723.5	752.75	654.188		M=	MALE VOICE
11	23	female	80.9524	2	30.4688	35.9375	38.2812		62.5	62.5	62.5	68.75	75	68.75	50	62.5	25	50	37.5	37.5	37.5	43.75	50	25		1406.4	1707.36	1586.72	1452.56	1822.67	1574.48	2831.5	2456.8	3158	2560.5	2981.78	2846.67	1888.44	2966.86	3060.75	4703
12	26	female	76.1905	2	96.875	26.5625	100		25	43.75	81.25	62.5	100	87.5	93.75	93.75	100	100	100	100	100	100	100	100		2524	1791.67	794.13	1287.04	799.688	792.816	808.249	672.356	824.812	820.688	964.812	708.125	726.688	742.5	736.5	809.062
13	21	female	71.4286	5	54.6875	39.8438	64.0625		62.5	56.25	68.75	62.5	62.5	56.25	68.75	43.75	62.5	62.5	81.25	56.25	68.75	75	43.75	62.5		1254.88	1369.68	1210.05	1186.72	1406.4	1463.51	1185.98	1935.02	1525.76	1233.44	1045.3	1375.41	1384.73	1281.56	2656.65	1289.6
15	37	female	52.381	6	68.75	55.4688	64.8438		43.75	37.5	50	50	56.25	25	56.25	37.5	75	62.5	68.75	56.25	56.25	68.75	62.5	56.25		3635.59	5251.56	7943.25	7800	4685.83	4188	5063.31	5776	4154	2900.96	6010.58	6349.83	1772.44	8580.76	6012	9368.49
16	24	male	76.1905	7	85.9375	23.4375	93.75		25	43.75	87.5	75	100	93.75	93.75	93.75	75	81.25	93.75	100	100	100	93.75	93.75		3703	2185.14	909.551	1017.22	589.688	765.511	551.68	810.738	1894.78	1789.25	1068.23	913.5	791.812	689.312	703.716	735.644
17	25	male	66.6667	0	49.2188	10.1562	92.1875		68.75	50	100	100	100	100	100	100	75	81.25	93.75	93.75	100	100	100	93.75		2221.88	3246	966.812	960.75	673.75	711.812	965.125	718.062	1891.89	1844.36	1097.39	990.151	782.562	762.938	722.875	720.711
18	33	male	74.359	5	58.5938	26.5625	86.7188		43.75	43.75	75	56.25	100	75	100	93.75	75	81.25	100	68.75	87.5	100	93.75	87.5		1071.67	1061.55	638.778	915.753	481.875	601	476.375	469.547	623.778	574.769	471.25	795.372	495.347	445.75	456.818	562.857
19	19	male	75.6098	4	7.8125	3.125	77.3438		100	87.5	93.75	100	100	93.75	100	100	43.75	56.25	81.25	81.25	87.5	81.25	87.5	100		618.125	807.02	597.618	652.188	549.438	536.818	552.312	524.5	1235.92	1130.67	601.089	692.166	601.633	653.822	606.694	498.25
20	19	male	65.7143	7	69.5312	48.4375	82.8125		25	31.25	56.25	50	62.5	62.5	56.25	68.75	81.25	75	75	68.75	75	81.25	93.75	87.5		1703	1986.56	883.753	1073.75	859.52	1010.24	859.852	1066.58	873.657	532.556	607	662.744	639.222	634.509	390.756	670.122
21	21	female	80.9524	1	9.375	3.90625	78.125		87.5	93.75	100	100	93.75	100	100	93.75	50	37.5	87.5	87.5	93.75	75	93.75	100		942.531	790.329	796.312	814.438	712.107	714.75	701.688	767.004	1613	2061.33	897.061	923.429	721.92	1091.33	840.818	850.875
23	28	female	51.2195	4	52.3438	13.2812	92.1875		43.75	62.5	93.75	93.75	100	100	100	100	75	81.25	87.5	93.75	100	100	100	100		2729.47	1892.32	915.84	980.053	827.25	933.875	857.875	849.938	2110.89	1341.16	937.796	1010.49	787.625	817	708.438	987.625
24	35	female	85.7143	6	91.4062	39.0625	92.9688		18.75	12.5	62.5	37.5	100	81.25	100	75	87.5	93.75	100	93.75	81.25	93.75	100	93.75		4202.67	14808	1582.4	2347.56	1360.69	1344.95	976.812	1393.78	1261.22	1576.39	1002.5	1234.7	1202.93	1128.25	1074.88	1140.62
25	24	female	85.7143	9	58.5938	33.5938	84.375		43.75	62.5	81.25	68.75	81.25	37.5	93.75	62.5	68.75	68.75	87.5	68.75	93.75	93.75	93.75	100		1508.57	1117.92	728.805	929.19	732.213	1101.33	509.867	852.64	998.744	1215.47	482.857	817.455	578.418	535.538	553.387	621.188
26	18	male	42.8571	5	54.6875	37.5	60.9375		31.25	50	50	56.25	81.25	75	81.25	75	50	12.5	68.75	50	75	68.75	87.5	75		2092.8	1379.75	1374.25	1649.38	881.42	1030.11	886.154	914.333	1435.5	4516	1089.59	1559	820.667	1261.62	704.898	902.333
27	23	male	85.7143	7	62.5	34.375	84.375		37.5	43.75	75	68.75	68.75	81.25	68.75	81.25	75	81.25	75	87.5	87.5	93.75	87.5	87.5		2033.78	1208.82	1030.67	1210.58	1408.13	860.781	1048.99	1095.29	1354.33	849.799	957	947.02	846.939	759.751	845.143	686.449
29	31	male	80.9524	5	98.4375	35.9375	99.2188		0	12.5	93.75	43.75	100	81.25	93.75	87.5	100	100	100	93.75	100	100	100	100			5840	770.916	1934.37	579.125	722.462	665.102	642.367	840.625	770.438	869.875	711.68	604.375	738.438	693.062	631.75
30	38	male	80.9524	1	64.8438	25.7812	85.1562		50	50	93.75	68.75	93.75	87.5	75	75	75	87.5	68.75	75	87.5	100	93.75	93.75		1185	1122	539.093	734.678	505.529	530.776	576.667	590.778	611	513.143	602.314	704.889	485.551	446.938	475.876	472.107
32	26	female	75.6098	4	96.875	45.3125	90.625		0	12.5	31.25	31.25	87.5	81.25	93.75	100	93.75	93.75	75	100	100	93.75	75	93.75			5124	2338.56	2634.24	854.939	855.101	776.96	805.562	909.867	865.707	1119.44	904.562	1081.38	1084.23	1037.78	1191.68
33	19	female	90.4762	7	53.125	13.2812	84.375		75	75	93.75	87.5	93.75	87.5	100	81.25	43.75	56.25	62.5	68.75	68.75	56.25	68.75	62.5		1015.33	1032.11	767.076	870.531	762.098	769.061	694.125	777.657	1752.49	1319.7	1208.48	994.38	846.545	1253.73	881.851	1108
35	18	female	76.1905	6	71.875	42.1875	89.0625		25	37.5	50	50	81.25	56.25	81.25	81.25	87.5	81.25	81.25	75	100	100	93.75	93.75		2525	1244	1097.25	1368.5	735.053	1049.48	695.385	825.183	687.347	781.917	744.331	849	607.188	499.688	632.604	560.213
36	21	male	61.9048	3	64.8438	27.3438	88.2812		37.5	50	81.25	62.5	93.75	75	93.75	87.5	68.75	68.75	100	93.75	93.75	87.5	100	93.75		2960.89	2094.25	1060.73	1559.84	962.56	1588.11	866.204	1013.96	1446.35	1780.23	1161.62	1279.08	912.356	1143.92	782.125	1054.58
37	27	male	80.4878	7	92.9688	23.4375	97.6562		43.75	18.75	87.5	68.75	100	100	93.75	100	87.5	100	100	100	93.75	100	100	100		2105.14	5484.44	715.755	1238.61	530.75	649.75	756.693	606.25	893.878	803.25	749.625	785.25	796.089	614.312	667.688	641.688
38	21	male	85.7143	6	58.5938	16.4062	92.9688		56.25	56.25	93.75	62.5	100	100	100	100	68.75	87.5	100	93.75	93.75	100	100	100		1490.17	2041.28	652.729	1073.44	631.125	657.625	626.125	652.125	1442.12	976.735	682.438	807.964	693.049	751.562	746.75	624.938
39	39	male	76.1905	5	70.3125	76.5625	72.6562		31.25	18.75	31.25	18.75	12.5	31.25	31.25	12.5	81.25	68.75	68.75	75	87.5	68.75	56.25	75		2944	1527.11	1620.48	4106.67	3404	1555.84	1909.12	2080	599.101	366.017	508.562	372.222	423.265	583.405	632.889	703.778
40	26	male	90.4762	0	46.875	9.375	92.1875		81.25	87.5	87.5	87.5	93.75	93.75	100	93.75	81.25	75	93.75	87.5	100	100	100	100		808.047	890.286	609.959	725.061	575.431	625.28	495.125	586.382	859.456	1014.33	513.067	612.571	511	571.125	549.938	463.562
41	18	female	80.9524	5	56.25	56.25	75		50	43.75	25	56.25	37.5	50	43.75	43.75	75	75	81.25	93.75	81.25	62.5	56.25	75		1605	1849.8	3577	1550.22	2269.78	1859.5	2043.76	1718.2	1459.22	1316.22	1293.54	950.187	976.663	1305.44	1798.12	1284.33
41	19	female	71.4286	8	57.0312	27.3438	78.9062		31.25	50	68.75	75	93.75	93.75	87.5	81.25	56.25	56.25	75	75	93.75	81.25	100	93.75		2476.8	1445.5	1182.41	1007.67	950.756	858.382	903.265	1204.64	1219.36	1617.19	1033.44	1107	774.756	881.515	742.375	777.529
42	18	female	85.7143	7	62.5	28.9062	77.3438		50	43.75	75	50	93.75	75	93.75	87.5	56.25	50	81.25	93.75	93.75	75	93.75	75		1682.75	2327.51	950.333	1692.25	834.844	991.667	738.347	1006.94	1749.93	1666.75	816	933.049	833.209	1094.33	760.391	971.444
43	18	female	80.9524	4	32.0312	14.0625	86.7188		81.25	81.25	75	68.75	100	81.25	100	100	62.5	68.75	93.75	68.75	100	100	100	100		2078.77	1520.38	1666.89	1496.6	902.875	1411.6	952.438	893.125	1937.12	1832.99	1060.76	1880.6	764.625	994.25	732.25	923.375
44	18	female	75.6098	5	7.03125	9.375	74.2188		93.75	87.5	93.75	87.5	87.5	81.25	93.75	100	31.25	37.5	68.75	75	87.5	93.75	100	100		1412.41	1365.63	1199.72	1104.9	972.98	1626.04	1308.23	1151.06	3083.52	2199.56	1109.16	1051.67	903.265	793.316	832.812	865.5
46	30	male	71.4286	7	54.6875	44.5312	59.375		37.5	75	31.25	43.75	56.25	43.75	81.25	75	62.5	62.5	62.5	56.25	56.25	50	62.5	62.5		4106.67	1533.11	4073.6	3383.18	2319.21	3287.84	1876.54	1817.67	1970.4	2039.04	2241.12	2700.84	2595.95	2638	2818.08	2012.32
46	18	female	71.4286	2	50	36.7188	71.0938		50	56.25	37.5	75	68.75	68.75	87.5	62.5	50	75	81.25	50	68.75	68.75	87.5	87.5		1593.75	1120.79	2008.44	918.222	1075.44	972.165	869.388	1317.28	1437	997.222	869.207	1359.75	1106.91	1097.12	796.816	816.898
47	30	male	80.9524	5	14.8438	7.03125	82.0312		93.75	75	93.75	87.5	100	100	93.75	100	56.25	50	75	93.75	93.75	87.5	100	100		810.88	1144	869.689	850.204	678.812	919	680.747	608.562	1262.22	2474.75	794.111	736.213	635.591	712.816	653.812	579.875
48	18	male	51.2195	5	60.1562	43.75	55.4688		43.75	56.25	43.75	68.75	62.5	56.25	56.25	62.5	62.5	43.75	62.5	43.75	56.25	62.5	75	37.5		1983.67	1709.83	3042.29	1118.15	885.6	1611.46	1567.01	2288.32	1299.36	1042.94	940.16	1588.24	1671.31	1339.36	931.778	953.333
49	32	male	53.8462	5	72.6562	45.3125	83.5938		18.75	43.75	37.5	37.5	75	56.25	87.5	81.25	50	56.25	75	62.5	75	81.25	56.25	87.5		3829.33	2173.39	2771.11	2434.67	1131.33	1922.17	1129.55	1043.5	2301	1648.4	1305.56	1798.4	1648.33	1405.16	1737.28	1245.55
50	19	male	80.4878	7	53.125	18.75	83.5938		68.75	62.5	68.75	75	100	81.25	100	93.75	68.75	56.25	81.25	75	93.75	93.75	100	100		1557.69	1607.2	1070.02	943.444	633.25	934.627	674.312	729.671	1033.52	1245.23	731.55	1199.67	601.813	778.524	753.938	763.562
51	25	female	61.9048	0	68.75	25	88.2812		50	50	56.25	81.25	87.5	93.75	93.75	87.5	81.25	81.25	93.75	93.75	93.75	75	100	87.5		1897.5	1629.75	1102.22	1068.12	774.612	765.653	844.516	858.612	1010.18	998.817	888.107	935.964	836.267	1065.44	821.375	809.388
56	31	male	85.3659	2	53.125	28.125	77.3438		43.75	56.25	62.5	81.25	81.25	87.5	81.25	81.25	62.5	50	87.5	62.5	87.5	87.5	93.75	87.5		1123.59	790.123	1205.76	599.195	632.047	713.796	923.456	659.976	1662.88	1043.5	444.163	2170.08	810.122	613.061	635.876	969.633
